# Supplementary material for: Active predators do not necessarily specialize in sedentary prey: A simulation model
Source: Ann N Y Acad Sci. 2025 May 21;1549(1):199–207. doi: 10.1111/nyas.15379 (PMC12309432; doi:10.1111/nyas.15379)
Supplement: Supplementary file 1 — The dataset is provided as a separate Excel file. [file NYAS-1549-199-s001.xlsx]

## Sheet: Key
Dataset for the manuscript entitled
Active predators do not necessarily specialize in sedentary prey: a simulation model
By
Inon Scharf
MSData	Data for the scenarios in the manuscript
NoWrapped	Dealing with the arena boundaries using a non-wrapped topology (Supp Mat, Part 2)
StopCond100	Stopping the simulation when 25% of all prey was captured by the active predator (Supp Mat, Part 5)
StopCond300	Stopping the simulation when 75% of all prey was captured by the active predator (Supp Mat, Part 5)
ArenaSize	Changing the arena size (Supp Mat, Part 3a)
PreyNum	Changing the initial number of prey items (Supp Mat, Part 3b)
ARSDur	Changing the duration of ARS (Supp Mat, Part 3c)

## Sheet: MSData
			Sedentary prey in a random pattern						Sedentary prey in a random pattern						Sedentary prey in a random pattern						Sedentary prey in a random pattern						Sedentary prey in a random pattern						Sedentary prey in a random pattern						Sedentary prey in a random pattern						Sedentary prey in a random pattern
			Only one active predator						Only one active predator						Only one active predator						Only one active predator						Only one active predator						Only one active predator						Only one active predator						Only one active predator
			Direc pred						ARS pred						ND prey						ND pred						ND pred & prey						Prey speed x2						Pred speed x2						Capt prob 0.5
Time steps	Mobile prey caught by the active predator	Sedentary prey caught by the active predator		Prop. mobile prey		Time steps	Mobile prey caught by the active predator	Sedentary prey caught by the active predator		Prop. mobile prey		Time steps	Mobile prey caught by the active predator	Sedentary prey caught by the active predator		Prop. mobile prey		Time steps	Mobile prey caught by the active predator	Sedentary prey caught by the active predator		Prop. mobile prey		Time steps	Mobile prey caught by the active predator	Sedentary prey caught by the active predator		Prop. mobile prey		Time steps	Mobile prey caught by the active predator	Sedentary prey caught by the active predator		Prop. mobile prey		Time steps	Mobile prey caught by the active predator	Sedentary prey caught by the active predator		Prop. mobile prey		Time steps	Mobile prey caught by the active predator	Sedentary prey caught by the active predator		Prop. mobile prey		Time steps	Mobile prey caught by the active predator
1409	116	85		0.577114		1420	126	75		0.626866		1462	127	74		0.631841		1655	136	65		0.676617		1948	118	83		0.587065		1054	137	64		0.681592		700	108	93		0.537313		2578	113	88		0.562189		1053	114
1486	114	88		0.564356		1525	116	85		0.577114		1529	113	88		0.562189		1670	128	73		0.636816		1909	107	94		0.532338		1066	131	70		0.651741		739	105	96		0.522388		2831	126	75		0.626866		947	129
1457	122	79		0.606965		1577	121	80		0.60199		1395	118	83		0.587065		1791	133	68		0.661692		2071	130	71		0.646766		1119	124	77		0.616915		734	114	87		0.567164		3158	121	80		0.60199		1058	116
1367	111	90		0.552239		1611	125	76		0.621891		1438	116	85		0.577114		1555	123	78		0.61194		2169	118	83		0.587065		1226	138	63		0.686567		763	111	90		0.552239		2886	123	78		0.61194		935	119
1355	121	80		0.60199		1543	127	74		0.631841		1591	113	88		0.562189		1772	130	71		0.646766		1886	121	80		0.60199		1221	129	72		0.641791		790	102	99		0.507463		2600	117	84		0.58209		1012	119
1590	123	78		0.61194		1420	114	87		0.567164		1493	116	85		0.577114		1559	123	78		0.61194		2017	117	84		0.58209		984	130	71		0.646766		730	113	88		0.562189		3043	119	82		0.59204		1021	113
1343	120	81		0.597015		1533	119	82		0.59204		1326	118	83		0.587065		1806	124	77		0.616915		2110	122	79		0.606965		1099	134	68		0.663366		866	108	93		0.537313		2807	123	78		0.61194		1116	124
1508	112	89		0.557214		1606	127	74		0.631841		1546	110	91		0.547264		1881	133	68		0.661692		2306	125	76		0.621891		1131	135	66		0.671642		918	110	91		0.547264		2388	120	81		0.597015		1079	122
1413	119	82		0.59204		1512	129	72		0.641791		1433	123	79		0.608911		1910	137	64		0.681592		1656	119	82		0.59204		1133	132	69		0.656716		898	113	88		0.562189		2503	117	84		0.58209		1046	114
1504	123	78		0.61194		1800	128	73		0.636816		1480	116	85		0.577114		1865	134	67		0.666667		2062	118	83		0.587065		1201	133	68		0.661692		893	114	87		0.567164		2929	126	75		0.626866		1027	116
1537	114	88		0.564356		1577	120	81		0.597015		1566	112	89		0.557214		1771	128	73		0.636816		1993	127	74		0.631841		1121	127	74		0.631841		898	107	94		0.532338		2653	127	74		0.631841		1079	111
1608	124	77		0.616915		1579	119	82		0.59204		1452	113	88		0.562189		1787	132	69		0.656716		2087	112	89		0.557214		1227	129	72		0.641791		855	109	92		0.542289		2692	118	83		0.587065		1050	129
1452	116	85		0.577114		1495	134	67		0.666667		1336	123	78		0.61194		1652	131	70		0.651741		2117	121	80		0.60199		1076	119	82		0.59204		734	111	90		0.552239		2722	116	85		0.577114		987	123
1513	117	84		0.58209		1513	129	72		0.641791		1611	110	91		0.547264		1979	123	78		0.61194		2309	131	70		0.651741		1058	134	67		0.666667		789	105	96		0.522388		2648	118	83		0.587065		1001	113
1328	122	79		0.606965		1686	122	79		0.606965		1447	118	83		0.587065		1643	131	70		0.651741		2253	123	78		0.61194		1084	135	66		0.671642		818	113	88		0.562189		2930	129	72		0.641791		1126	122
1411	110	91		0.547264		1618	131	70		0.651741		1532	110	91		0.547264		1842	131	70		0.651741		2477	127	74		0.631841		1131	131	70		0.651741		824	106	95		0.527363		2911	118	83		0.587065		1056	118
1424	119	82		0.59204		1304	124	77		0.616915		1493	111	91		0.549505		1615	125	76		0.621891		1822	138	63		0.686567		1101	131	70		0.651741		719	125	76		0.621891		2953	122	79		0.606965		973	114
1364	119	82		0.59204		1392	125	76		0.621891		1546	117	85		0.579208		1617	119	82		0.59204		1852	120	81		0.597015		1027	132	69		0.656716		760	109	92		0.542289		2815	125	76		0.621891		1125	113
1378	115	86		0.572139		1385	121	80		0.60199		1475	116	85		0.577114		1774	126	75		0.626866		1882	126	75		0.626866		1176	135	66		0.671642		787	100	101		0.497512		2758	117	84		0.58209		1074	119
1528	108	93		0.537313		1356	123	78		0.61194		1516	121	80		0.60199		1576	128	73		0.636816		2000	129	72		0.641791		1316	136	65		0.676617		769	103	98		0.512438		2787	115	86		0.572139		923	114
1480	110	91		0.547264		1500	128	73		0.636816		1367	116	85		0.577114		1774	118	84		0.584158		1889	117	84		0.58209		989	129	72		0.641791		873	108	93		0.537313		2835	124	77		0.616915		1055	121
1567	128	73		0.636816		1710	122	79		0.606965		1649	115	86		0.572139		1730	136	65		0.676617		2209	122	79		0.606965		1268	130	71		0.646766		758	110	91		0.547264		2666	123	78		0.61194		975	129
1394	120	81		0.597015		1472	124	77		0.616915		1459	114	87		0.567164		1616	128	73		0.636816		1804	123	78		0.61194		1050	132	69		0.656716		833	106	95		0.527363		2660	116	85		0.577114		978	112
1660	118	83		0.587065		1706	123	78		0.61194		1412	119	82		0.59204		1576	126	75		0.626866		2199	125	76		0.621891		1237	132	69		0.656716		790	113	88		0.562189		2915	122	79		0.606965		986	121
1329	124	77		0.616915		1662	130	71		0.646766		1434	113	88		0.562189		1759	125	76		0.621891		2167	112	89		0.557214		1249	137	64		0.681592		811	109	92		0.542289		2888	114	87		0.567164		1046	118
1336	112	89		0.557214		1374	119	82		0.59204		1292	121	80		0.60199		1770	134	67		0.666667		1889	124	77		0.616915		1172	130	71		0.646766		793	121	80		0.60199		2616	121	80		0.60199		1040	129
1537	115	86		0.572139		1490	119	82		0.59204		1282	116	85		0.577114		1757	132	69		0.656716		1942	113	88		0.562189		1030	129	72		0.641791		843	109	92		0.542289		2746	123	78		0.61194		1008	132
1297	121	80		0.60199		1520	121	80		0.60199		1420	122	79		0.606965		1627	124	77		0.616915		1909	126	75		0.626866		1129	123	78		0.61194		884	114	87		0.567164		2463	123	78		0.61194		1004	117
1541	112	89		0.557214		1496	118	83		0.587065		1724	117	84		0.58209		1830	122	79		0.606965		1911	121	80		0.60199		1084	133	68		0.661692		738	114	87		0.567164		3099	110	91		0.547264		955	120
1552	120	81		0.597015		1666	119	82		0.59204		1226	125	76		0.621891		1720	126	75		0.626866		2128	116	85		0.577114		1112	131	70		0.651741		832	121	80		0.60199		3199	114	87		0.567164		911	115
1464	114	87		0.567164		1478	124	77		0.616915		1420	118	83		0.587065		1706	129	72		0.641791		2276	124	77		0.616915		1150	137	64		0.681592		791	111	90		0.552239		2750	116	85		0.577114		1012	120
1417	116	85		0.577114		1522	125	77		0.618812		1559	119	82		0.59204		2040	127	75		0.628713		2279	126	75		0.626866		1109	133	68		0.661692		771	107	94		0.532338		3253	128	73		0.636816		1130	121
1486	121	80		0.60199		1814	120	81		0.597015		1395	128	73		0.636816		1576	134	67		0.666667		1916	111	90		0.552239		982	137	64		0.681592		746	110	91		0.547264		2777	116	85		0.577114		998	124
1487	115	86		0.572139		1363	124	77		0.616915		1442	122	79		0.606965		1764	119	82		0.59204		2051	125	76		0.621891		1041	123	78		0.61194		804	116	85		0.577114		2833	123	78		0.61194		1029	110
1502	119	83		0.589109		1518	123	78		0.61194		1411	118	83		0.587065		1743	118	83		0.587065		1948	107	94		0.532338		1100	123	79		0.608911		820	102	99		0.507463		2894	121	80		0.60199		1013	128
1526	114	87		0.567164		1772	128	73		0.636816		1605	103	98		0.512438		1848	130	71		0.646766		2317	125	76		0.621891		1168	133	68		0.661692		748	117	84		0.58209		2660	112	89		0.557214		1002	114
1468	113	88		0.562189		1555	117	84		0.58209		1473	119	82		0.59204		1620	122	79		0.606965		1941	116	85		0.577114		1139	139	62		0.691542		888	107	94		0.532338		2549	120	81		0.597015		1054	115
1488	122	80		0.60396		1671	120	81		0.597015		1305	117	84		0.58209		1570	131	70		0.651741		1949	123	78		0.61194		1168	131	70		0.651741		816	111	90		0.552239		2744	117	84		0.58209		976	111
1713	125	76		0.621891		1670	110	91		0.547264		1376	123	78		0.61194		1665	131	70		0.651741		2257	114	87		0.567164		1183	129	72		0.641791		778	110	91		0.547264		2804	124	77		0.616915		987	116
1540	121	80		0.60199		1546	122	79		0.606965		1399	110	91		0.547264		1845	132	69		0.656716		2492	125	76		0.621891		1048	137	64		0.681592		765	108	93		0.537313		2795	123	78		0.61194		1076	115
1369	122	79		0.606965		1489	124	77		0.616915		1486	123	78		0.61194		1631	128	73		0.636816		1804	113	88		0.562189		1027	130	71		0.646766		779	110	91		0.547264		2625	120	81		0.597015		1027	120
1119	119	82		0.59204		1687	126	75		0.626866		1541	122	79		0.606965		1832	131	70		0.651741		1985	121	80		0.60199		1220	131	70		0.651741		770	112	89		0.557214		2739	117	84		0.58209		1020	122
1496	124	77		0.616915		1523	121	80		0.60199		1373	116	85		0.577114		1661	124	77		0.616915		2010	125	76		0.621891		1131	131	70		0.651741		741	117	84		0.58209		2699	117	84		0.58209		1121	116
1459	120	81		0.597015		1853	120	81		0.597015		1385	115	86		0.572139		1732	131	70		0.651741		2155	119	82		0.59204		1124	134	67		0.666667		827	105	96		0.522388		3096	123	78		0.61194		1142	119
1558	127	74		0.631841		1468	122	79		0.606965		1576	114	87		0.567164		1995	124	77		0.616915		2529	122	79		0.606965		1167	133	68		0.661692		717	113	88		0.562189		2622	121	80		0.60199		980	121
1663	118	83		0.587065		1465	120	81		0.597015		1666	118	83		0.587065		1803	129	72		0.641791		2383	135	66		0.671642		1130	139	62		0.691542		900	113	88		0.562189		2613	113	88		0.562189		981	115
1314	117	84		0.58209		1692	118	83		0.587065		1674	122	79		0.606965		1997	135	66		0.671642		2368	127	74		0.631841		1106	131	70		0.651741		849	111	90		0.552239		3202	115	86		0.572139		1160	130
1606	116	85		0.577114		1611	126	75		0.626866		1500	118	83		0.587065		1664	125	76		0.621891		2206	128	73		0.636816		1205	138	63		0.686567		829	122	79		0.606965		2804	127	74		0.631841		1027	117
1329	121	80		0.60199		1531	126	75		0.626866		1467	125	76		0.621891		2004	131	70		0.651741		2144	117	84		0.58209		1042	136	65		0.676617		834	109	92		0.542289		2556	111	90		0.552239		868	125
1613	119	82		0.59204		1668	124	77		0.616915		1595	128	73		0.636816		1787	127	74		0.631841		2205	120	81		0.597015		1346	134	67		0.666667		855	110	91		0.547264		2755	120	81		0.597015		1045	126
[truncated: 146 more columns]

## Sheet: NoWrapped
			Sedentary prey in a random pattern						Sedentary prey in a random pattern						Sedentary prey in a random pattern						Sedentary prey in a random pattern						Sedentary prey in a random pattern						Sedentary prey in a random pattern						Sedentary prey in a random pattern						Sedentary prey in a random pattern
			Only one active predator						Only one active predator						Only one active predator						Only one active predator						Only one active predator						Only one active predator						Only one active predator						Only one active predator
			Direc pred						ARS pred						ND prey						ND pred						ND pred & prey						Prey speed x2						Pred speed x2						Capt prob 0.5
Time steps	Mobile prey caught by the active predator	Sedentary prey caught by the active predator		Prop. mobile prey		Time steps	Mobile prey caught by the active predator	Sedentary prey caught by the active predator		Prop. mobile prey		Time steps	Mobile prey caught by the active predator	Sedentary prey caught by the active predator		Prop. mobile prey		Time steps	Mobile prey caught by the active predator	Sedentary prey caught by the active predator		Prop. mobile prey		Time steps	Mobile prey caught by the active predator	Sedentary prey caught by the active predator		Prop. mobile prey		Time steps	Mobile prey caught by the active predator	Sedentary prey caught by the active predator		Prop. mobile prey		Time steps	Mobile prey caught by the active predator	Sedentary prey caught by the active predator		Prop. mobile prey		Time steps	Mobile prey caught by the active predator	Sedentary prey caught by the active predator		Prop. mobile prey		Time steps	Mobile prey caught by the active predator
1448	121	80		0.60199		1528	129	72		0.641791		1353	117	84		0.58209		1786	122	79		0.606965		1941	108	93		0.537313		1121	133	68		0.661692		818	113	88		0.562189		2392	120	81		0.597015		1047	116
1484	122	79		0.606965		1686	127	74		0.631841		1651	117	84		0.58209		2011	137	64		0.681592		2144	127	74		0.631841		1163	139	62		0.691542		798	112	89		0.557214		2769	125	77		0.618812		1134	123
1571	111	90		0.552239		1726	118	83		0.587065		1490	123	78		0.61194		1778	135	66		0.671642		2503	112	89		0.557214		1137	135	66		0.671642		859	109	92		0.542289		2764	117	84		0.58209		1117	132
1391	117	84		0.58209		1636	120	81		0.597015		1482	123	78		0.61194		2214	129	72		0.641791		2228	118	83		0.587065		1249	140	61		0.696517		866	108	93		0.537313		2502	120	81		0.597015		1170	114
1632	122	79		0.606965		1688	114	87		0.567164		1539	114	87		0.567164		1825	132	69		0.656716		2662	114	87		0.567164		1118	126	75		0.626866		805	112	89		0.557214		2511	117	84		0.58209		969	111
1746	109	92		0.542289		1827	120	81		0.597015		1456	114	87		0.567164		2376	144	57		0.716418		2469	110	91		0.547264		1148	131	70		0.651741		811	116	85		0.577114		2639	121	80		0.60199		1113	128
1278	111	90		0.552239		1725	125	76		0.621891		1611	127	74		0.631841		1700	125	76		0.621891		2618	123	78		0.61194		1146	131	70		0.651741		863	110	91		0.547264		2765	127	74		0.631841		1099	122
1422	120	81		0.597015		1569	127	74		0.631841		1532	114	87		0.567164		1842	132	69		0.656716		2647	123	78		0.61194		1191	144	57		0.716418		903	124	77		0.616915		2690	116	85		0.577114		1084	125
1465	115	86		0.572139		1743	125	76		0.621891		1506	115	86		0.572139		2118	131	70		0.651741		2797	123	78		0.61194		1235	132	69		0.656716		805	114	87		0.567164		2640	115	86		0.572139		1138	128
1568	134	67		0.666667		1858	125	76		0.621891		1661	113	88		0.562189		2187	139	62		0.691542		2668	122	79		0.606965		1180	135	66		0.671642		882	111	90		0.552239		2870	119	82		0.59204		1112	112
1491	118	83		0.587065		1509	123	79		0.608911		1638	117	84		0.58209		2368	143	58		0.711443		2588	127	74		0.631841		1152	124	77		0.616915		913	107	94		0.532338		2860	113	88		0.562189		1030	123
1646	122	79		0.606965		1656	124	77		0.616915		1514	110	91		0.547264		2142	132	69		0.656716		3385	133	68		0.661692		1110	138	63		0.686567		881	112	89		0.557214		3143	114	87		0.567164		1038	113
1487	124	77		0.616915		1677	127	74		0.631841		1674	117	84		0.58209		1918	143	58		0.711443		3338	136	65		0.676617		1204	129	72		0.641791		835	106	95		0.527363		2926	116	85		0.577114		1103	118
1490	116	85		0.577114		1651	132	69		0.656716		1509	123	78		0.61194		2050	143	58		0.711443		2555	121	80		0.60199		1167	135	66		0.671642		889	118	83		0.587065		3088	126	75		0.626866		1233	118
1554	121	80		0.60199		1772	121	80		0.60199		1573	123	78		0.61194		2055	131	70		0.651741		2827	122	79		0.606965		1195	136	65		0.676617		889	109	92		0.542289		3038	116	85		0.577114		1092	117
1530	117	84		0.58209		1650	123	78		0.61194		1707	121	80		0.60199		2203	136	65		0.676617		3737	124	77		0.616915		1261	132	69		0.656716		886	105	96		0.522388		3190	129	72		0.641791		1095	115
1537	126	75		0.626866		1613	131	70		0.651741		1362	115	86		0.572139		1672	127	74		0.631841		2408	124	77		0.616915		1064	135	66		0.671642		805	112	90		0.554455		2633	120	81		0.597015		1009	128
1546	116	85		0.577114		1751	132	69		0.656716		1599	117	84		0.58209		2251	140	61		0.696517		2519	119	82		0.59204		1114	137	64		0.681592		804	120	81		0.597015		2985	119	82		0.59204		1013	123
1473	110	91		0.547264		1676	119	82		0.59204		1378	123	78		0.61194		1982	131	70		0.651741		2296	127	74		0.631841		977	132	69		0.656716		873	115	86		0.572139		2449	119	82		0.59204		988	115
1655	111	90		0.552239		1705	120	81		0.597015		1490	116	85		0.577114		1860	127	74		0.631841		2719	122	79		0.606965		1119	130	71		0.646766		920	99	102		0.492537		2726	122	79		0.606965		1001	123
1494	121	80		0.60199		1765	128	73		0.636816		1525	120	81		0.597015		1877	131	70		0.651741		2898	116	86		0.574257		1194	139	62		0.691542		807	119	82		0.59204		2887	122	79		0.606965		1056	118
1650	125	76		0.621891		1396	126	75		0.626866		1600	123	78		0.61194		2018	136	65		0.676617		2272	121	80		0.60199		1114	126	75		0.626866		814	118	83		0.587065		3043	112	89		0.557214		1076	129
1603	111	90		0.552239		1752	128	73		0.636816		1548	118	83		0.587065		1759	126	75		0.626866		2277	120	81		0.597015		1035	135	66		0.671642		859	113	88		0.562189		2879	113	88		0.562189		1196	125
1505	122	79		0.606965		1887	124	77		0.616915		1597	115	86		0.572139		2440	151	50		0.751244		2481	128	73		0.636816		1248	137	64		0.681592		932	114	87		0.567164		2715	120	81		0.597015		1013	116
1563	121	80		0.60199		1804	133	68		0.661692		1640	112	89		0.557214		1882	130	71		0.646766		3167	130	71		0.646766		1220	135	66		0.671642		874	111	90		0.552239		3147	120	81		0.597015		935	118
1602	114	87		0.567164		1667	120	81		0.597015		1614	112	89		0.557214		1885	134	67		0.666667		2232	115	86		0.572139		1287	134	67		0.666667		954	109	92		0.542289		3113	130	71		0.646766		1146	115
1405	116	85		0.577114		1476	119	82		0.59204		1511	112	89		0.557214		1870	130	71		0.646766		2387	113	89		0.559406		1122	139	62		0.691542		883	112	89		0.557214		2627	116	85		0.577114		1005	126
1387	121	80		0.60199		1712	125	76		0.621891		1668	114	87		0.567164		2042	129	72		0.641791		2299	113	88		0.562189		1102	134	67		0.666667		860	108	93		0.537313		2701	119	82		0.59204		1003	119
1542	114	87		0.567164		1697	119	83		0.589109		1734	117	84		0.58209		1916	130	71		0.646766		2460	120	81		0.597015		1091	136	65		0.676617		799	116	85		0.577114		2881	117	84		0.58209		1115	123
1505	115	86		0.572139		1670	119	83		0.589109		1652	121	80		0.60199		2267	140	61		0.696517		2683	120	81		0.597015		1285	137	64		0.681592		783	108	93		0.537313		2992	121	80		0.60199		1111	117
1682	115	86		0.572139		1785	128	73		0.636816		1547	118	83		0.587065		2245	142	59		0.706468		2499	117	84		0.58209		1265	137	64		0.681592		855	108	93		0.537313		3252	130	71		0.646766		1088	120
1649	109	92		0.542289		1842	134	67		0.666667		1672	123	78		0.61194		2643	146	55		0.726368		2243	121	80		0.60199		1165	138	63		0.686567		850	111	90		0.552239		3148	123	78		0.61194		1102	122
1563	133	68		0.661692		1734	115	86		0.572139		1409	116	85		0.577114		1794	120	81		0.597015		2386	129	72		0.641791		1006	139	62		0.691542		865	113	88		0.562189		2637	130	71		0.646766		1124	113
1474	121	80		0.60199		1687	115	86		0.572139		1426	121	80		0.60199		1788	125	76		0.621891		2230	120	81		0.597015		1262	135	67		0.668317		815	105	96		0.522388		2443	117	84		0.58209		1056	123
1523	122	79		0.606965		1626	119	82		0.59204		1526	123	78		0.61194		2005	142	59		0.706468		2346	117	84		0.58209		1142	136	65		0.676617		877	114	87		0.567164		3000	121	80		0.60199		1020	101
1647	114	87		0.567164		1468	120	81		0.597015		1559	113	88		0.562189		2230	137	64		0.681592		2326	121	80		0.60199		1153	134	68		0.663366		860	116	85		0.577114		2983	124	77		0.616915		1128	132
1530	112	89		0.557214		1776	121	80		0.60199		1574	123	78		0.61194		2098	135	66		0.671642		2271	117	84		0.58209		1052	139	63		0.688119		819	105	96		0.522388		2633	114	87		0.567164		1021	124
1474	119	82		0.59204		1799	119	82		0.59204		1547	123	78		0.61194		1620	131	70		0.651741		2344	124	77		0.616915		1194	125	76		0.621891		825	112	89		0.557214		2717	121	80		0.60199		1043	118
1512	119	82		0.59204		1544	123	78		0.61194		1774	118	83		0.587065		2233	140	61		0.696517		2128	113	88		0.562189		1187	140	61		0.696517		916	117	84		0.58209		2535	118	83		0.587065		1037	119
1517	118	83		0.587065		1868	123	78		0.61194		1490	119	82		0.59204		2201	141	60		0.701493		2502	127	74		0.631841		1171	137	64		0.681592		822	113	88		0.562189		2721	117	84		0.58209		947	124
1403	120	81		0.597015		1866	118	83		0.587065		1720	119	82		0.59204		1531	134	67		0.666667		2341	123	78		0.61194		1029	136	65		0.676617		838	108	93		0.537313		2703	118	83		0.587065		1044	116
1558	120	81		0.597015		1597	130	71		0.646766		1663	121	80		0.60199		1728	136	65		0.676617		2689	109	92		0.542289		1164	133	68		0.661692		1006	108	93		0.537313		2887	129	72		0.641791		1019	127
1501	112	89		0.557214		1590	120	81		0.597015		1720	119	83		0.589109		2304	148	53		0.736318		2807	124	77		0.616915		1220	135	66		0.671642		827	110	91		0.547264		2762	114	87		0.567164		1114	134
1529	118	83		0.587065		1851	114	87		0.567164		1701	120	81		0.597015		2102	126	75		0.626866		2372	119	82		0.59204		1316	137	64		0.681592		769	107	94		0.532338		3140	122	79		0.606965		1139	129
1397	117	84		0.58209		1710	120	81		0.597015		1699	107	94		0.532338		2345	155	46		0.771144		2397	118	83		0.587065		1255	126	75		0.626866		849	109	92		0.542289		2694	109	92		0.542289		1078	121
1567	115	86		0.572139		1573	119	82		0.59204		1612	121	80		0.60199		2578	140	61		0.696517		2407	126	75		0.626866		1166	136	65		0.676617		815	113	88		0.562189		3217	120	81		0.597015		1239	122
1498	117	84		0.58209		1831	125	76		0.621891		1689	121	80		0.60199		1832	139	62		0.691542		3582	136	65		0.676617		1339	136	65		0.676617		865	117	84		0.58209		2981	124	77		0.616915		1148	122
1566	119	82		0.59204		1690	123	78		0.61194		1573	104	97		0.517413		2028	138	63		0.686567		2803	132	69		0.656716		1343	126	75		0.626866		968	107	94		0.532338		3060	129	72		0.641791		1178	124
1514	122	80		0.60396		1654	122	79		0.606965		1515	111	90		0.552239		1895	137	64		0.681592		2438	107	94		0.532338		1220	134	67		0.666667		859	105	96		0.522388		2576	125	76		0.621891		1119	124
1601	121	80		0.60199		1784	128	73		0.636816		1468	123	78		0.61194		1806	125	76		0.621891		2642	120	81		0.597015		1232	135	66		0.671642		878	115	86		0.572139		2658	112	89		0.557214		1067	112
[truncated: 146 more columns]

## Sheet: StopCond100
			Sedentary prey in a random pattern						Sedentary prey in a random pattern						Sedentary prey in a random pattern						Sedentary prey in a random pattern						Sedentary prey in a random pattern						Sedentary prey in a random pattern						Sedentary prey in a random pattern						Sedentary prey in a random pattern
			Only one active predator						Only one active predator						Only one active predator						Only one active predator						Only one active predator						Only one active predator						Only one active predator						Only one active predator
			Direc pred						ARS pred						ND prey						ND pred						ND pred & prey						Prey speed x2						Pred speed x2						Capt prob 0.5
Time steps	Mobile prey caught by the active predator	Sedentary prey caught by the active predator		Prop. mobile prey		Time steps	Mobile prey caught by the active predator	Sedentary prey caught by the active predator		Prop. mobile prey		Time steps	Mobile prey caught by the active predator	Sedentary prey caught by the active predator		Prop. mobile prey		Time steps	Mobile prey caught by the active predator	Sedentary prey caught by the active predator		Prop. mobile prey		Time steps	Mobile prey caught by the active predator	Sedentary prey caught by the active predator		Prop. mobile prey		Time steps	Mobile prey caught by the active predator	Sedentary prey caught by the active predator		Prop. mobile prey		Time steps	Mobile prey caught by the active predator	Sedentary prey caught by the active predator		Prop. mobile prey		Time steps	Mobile prey caught by the active predator	Sedentary prey caught by the active predator		Prop. mobile prey		Time steps	Mobile prey caught by the active predator
550	67	34		0.663366		599	62	39		0.613861		575	66	35		0.653465		655	71	30		0.70297		746	62	39		0.613861		429	68	33		0.673267		272	59	42		0.584158		939	61	40		0.60396		490	70
521	62	39		0.613861		583	63	38		0.623762		478	63	38		0.623762		758	66	35		0.653465		754	62	39		0.613861		464	71	30		0.70297		253	54	47		0.534653		1152	65	36		0.643564		572	64
587	62	39		0.613861		738	60	41		0.594059		622	53	48		0.524752		753	68	33		0.673267		788	64	37		0.633663		445	65	36		0.643564		290	62	39		0.613861		1123	59	42		0.584158		522	64
542	52	49		0.514851		621	59	42		0.584158		667	63	38		0.623762		665	64	37		0.633663		722	56	45		0.554455		410	76	25		0.752475		347	53	48		0.524752		1137	63	38		0.623762		587	63
631	58	43		0.574257		605	66	35		0.653465		608	57	44		0.564356		636	66	35		0.653465		861	63	38		0.623762		405	71	30		0.70297		303	60	41		0.594059		1079	65	36		0.643564		458	60
569	63	38		0.623762		732	67	34		0.663366		626	61	41		0.598039		612	66	35		0.653465		880	62	39		0.613861		411	69	32		0.683168		331	58	43		0.574257		1113	64	37		0.633663		485	56
545	54	47		0.534653		647	66	35		0.653465		632	62	39		0.613861		684	61	40		0.60396		788	65	36		0.643564		467	68	33		0.673267		280	59	42		0.584158		1131	53	48		0.524752		480	62
598	61	40		0.60396		574	68	33		0.673267		700	63	38		0.623762		563	59	42		0.584158		859	53	49		0.519608		388	60	41		0.594059		326	55	46		0.544554		1084	61	40		0.60396		535	57
634	65	36		0.643564		623	68	33		0.673267		525	56	45		0.554455		664	64	37		0.633663		983	67	34		0.663366		452	67	34		0.663366		307	62	39		0.613861		1070	67	35		0.656863		470	62
588	51	50		0.50495		671	61	40		0.60396		594	67	34		0.663366		712	63	38		0.623762		647	64	37		0.633663		439	65	36		0.643564		291	60	42		0.588235		1155	59	42		0.584158		483	58
625	59	42		0.584158		598	63	38		0.623762		547	59	42		0.584158		647	74	27		0.732673		984	60	41		0.594059		444	77	24		0.762376		306	59	42		0.584158		1139	65	36		0.643564		543	59
619	63	38		0.623762		715	63	38		0.623762		505	59	42		0.584158		737	53	48		0.524752		685	57	44		0.564356		377	70	31		0.693069		340	51	50		0.50495		1332	62	40		0.607843		545	65
673	69	32		0.683168		634	61	40		0.60396		500	61	40		0.60396		740	72	29		0.712871		748	65	37		0.637255		391	67	34		0.663366		401	67	34		0.663366		1166	61	40		0.60396		479	58
573	53	48		0.524752		531	63	38		0.623762		530	65	36		0.643564		676	71	30		0.70297		830	66	35		0.653465		432	70	31		0.693069		297	56	45		0.554455		1276	63	38		0.623762		541	70
634	61	41		0.598039		608	65	36		0.643564		544	63	38		0.623762		643	72	29		0.712871		833	61	40		0.60396		412	72	29		0.712871		299	53	48		0.524752		1270	63	38		0.623762		558	64
583	63	38		0.623762		592	56	45		0.554455		578	54	47		0.534653		599	53	48		0.524752		969	59	42		0.584158		526	73	28		0.722772		352	54	47		0.534653		1243	58	43		0.574257		527	52
714	54	47		0.534653		644	61	40		0.60396		615	62	39		0.613861		748	66	35		0.653465		734	62	39		0.613861		421	59	42		0.584158		354	53	48		0.524752		1068	65	36		0.643564		467	59
601	54	47		0.534653		572	62	39		0.613861		616	71	30		0.70297		713	71	30		0.70297		671	67	34		0.663366		504	73	28		0.722772		371	56	45		0.554455		1235	58	43		0.574257		593	56
674	58	43		0.574257		619	64	37		0.633663		559	61	40		0.60396		702	69	32		0.683168		901	66	35		0.653465		366	70	31		0.693069		325	63	38		0.623762		1186	57	44		0.564356		513	66
608	57	44		0.564356		581	74	27		0.732673		698	63	38		0.623762		656	65	36		0.643564		712	60	41		0.594059		440	68	33		0.673267		277	57	44		0.564356		1026	61	40		0.60396		569	56
547	59	42		0.584158		535	70	31		0.693069		730	56	45		0.554455		801	78	23		0.772277		849	64	37		0.633663		351	83	18		0.821782		389	55	47		0.539216		1081	66	35		0.653465		512	68
638	62	39		0.613861		694	61	40		0.60396		745	64	37		0.633663		840	63	38		0.623762		792	60	41		0.594059		441	68	33		0.673267		372	58	43		0.574257		1055	58	43		0.574257		504	66
514	57	44		0.564356		734	60	41		0.594059		631	60	41		0.594059		901	71	30		0.70297		829	69	32		0.683168		478	77	24		0.762376		293	54	47		0.534653		1162	58	44		0.568627		539	60
626	64	37		0.633663		618	66	35		0.653465		490	55	46		0.544554		682	64	38		0.627451		787	55	46		0.544554		429	70	31		0.693069		257	58	43		0.574257		1169	66	35		0.653465		542	52
627	54	47		0.534653		553	64	37		0.633663		764	58	43		0.574257		670	75	26		0.742574		851	64	37		0.633663		480	70	31		0.693069		327	52	49		0.514851		985	70	31		0.693069		512	59
722	61	40		0.60396		589	70	31		0.693069		539	60	41		0.594059		618	64	37		0.633663		917	60	41		0.594059		460	71	30		0.70297		265	53	48		0.524752		1196	62	39		0.613861		583	61
597	62	39		0.613861		662	65	36		0.643564		602	61	40		0.60396		757	65	36		0.643564		727	58	43		0.574257		456	63	38		0.623762		348	55	46		0.544554		1051	72	29		0.712871		553	55
489	58	43		0.574257		701	68	33		0.673267		558	63	38		0.623762		570	71	30		0.70297		877	56	45		0.554455		410	72	29		0.712871		294	51	50		0.50495		1335	66	35		0.653465		567	58
508	66	35		0.653465		627	65	36		0.643564		564	59	42		0.584158		820	69	32		0.683168		778	55	46		0.544554		444	71	30		0.70297		334	57	44		0.564356		1328	61	41		0.598039		461	59
637	63	38		0.623762		698	63	39		0.617647		634	63	38		0.623762		666	61	40		0.60396		939	51	50		0.50495		410	68	33		0.673267		264	65	36		0.643564		1197	66	35		0.653465		552	59
559	61	40		0.60396		624	70	31		0.693069		562	61	40		0.60396		699	61	40		0.60396		934	63	38		0.623762		473	70	31		0.693069		322	59	42		0.584158		1143	65	36		0.643564		512	61
574	58	43		0.574257		729	60	41		0.594059		697	55	46		0.544554		775	74	27		0.732673		786	60	41		0.594059		414	78	23		0.772277		326	56	45		0.554455		1297	67	34		0.663366		542	59
699	61	40		0.60396		683	60	41		0.594059		653	61	40		0.60396		662	64	37		0.633663		942	71	31		0.696078		411	72	29		0.712871		311	58	43		0.574257		1106	57	44		0.564356		425	53
580	59	42		0.584158		639	66	35		0.653465		758	62	39		0.613861		701	66	35		0.653465		828	63	38		0.623762		413	68	33		0.673267		402	52	49		0.514851		1221	75	26		0.742574		567	69
526	60	41		0.594059		778	65	37		0.637255		650	65	36		0.643564		800	65	36		0.643564		878	65	36		0.643564		336	66	35		0.653465		318	65	36		0.643564		1164	61	40		0.60396		589	58
589	58	43		0.574257		680	66	35		0.653465		628	60	41		0.594059		675	64	37		0.633663		763	59	42		0.584158		373	74	27		0.732673		351	59	42		0.584158		912	59	42		0.584158		495	64
506	61	40		0.60396		600	66	35		0.653465		622	61	40		0.60396		758	68	34		0.666667		734	67	35		0.656863		452	70	31		0.693069		353	56	46		0.54902		1029	58	43		0.574257		528	62
631	55	46		0.544554		565	70	31		0.693069		649	63	38		0.623762		747	60	41		0.594059		794	57	44		0.564356		434	61	40		0.60396		368	58	43		0.574257		1182	60	41		0.594059		559	62
672	57	44		0.564356		591	73	28		0.722772		557	63	38		0.623762		704	68	33		0.673267		903	53	48		0.524752		370	64	37		0.633663		347	56	45		0.554455		1147	59	42		0.584158		508	61
651	56	45		0.554455		575	65	36		0.643564		545	61	40		0.60396		690	66	35		0.653465		847	70	31		0.693069		426	73	28		0.722772		325	55	46		0.544554		1114	61	40		0.60396		483	59
584	67	34		0.663366		619	61	40		0.60396		596	60	41		0.594059		699	66	35		0.653465		877	68	33		0.673267		423	71	30		0.70297		306	55	46		0.544554		1164	65	36		0.643564		562	56
630	53	48		0.524752		729	65	36		0.643564		544	61	40		0.60396		599	70	31		0.693069		863	57	44		0.564356		424	69	32		0.683168		318	55	47		0.539216		978	65	36		0.643564		447	61
652	61	40		0.60396		719	67	34		0.663366		506	58	43		0.574257		630	67	34		0.663366		797	59	42		0.584158		459	73	28		0.722772		335	59	42		0.584158		1257	53	49		0.519608		576	63
614	57	44		0.564356		671	65	36		0.643564		554	59	43		0.578431		685	74	27		0.732673		899	64	37		0.633663		380	66	35		0.653465		340	63	38		0.623762		1200	64	37		0.633663		618	57
600	57	44		0.564356		604	63	38		0.623762		623	64	37		0.633663		830	69	32		0.683168		718	58	43		0.574257		401	69	32		0.683168		340	57	44		0.564356		1219	64	37		0.633663		548	61
627	55	46		0.544554		653	63	38		0.623762		600	56	45		0.554455		693	64	37		0.633663		755	64	37		0.633663		461	66	35		0.653465		349	58	45		0.563107		1073	62	39		0.613861		527	57
585	63	39		0.617647		664	68	33		0.673267		618	64	37		0.633663		661	76	25		0.752475		900	66	35		0.653465		417	77	24		0.762376		368	63	38		0.623762		1319	62	39		0.613861		581	65
624	58	43		0.574257		671	70	31		0.693069		676	65	36		0.643564		606	61	40		0.60396		813	58	43		0.574257		454	71	31		0.696078		312	54	47		0.534653		1245	62	39		0.613861		522	60
570	57	44		0.564356		636	57	44		0.564356		599	55	46		0.544554		663	67	34		0.663366		925	60	41		0.594059		448	67	34		0.663366		386	57	45		0.558824		1074	65	36		0.643564		583	63
602	60	41		0.594059		708	67	34		0.663366		621	60	41		0.594059		773	66	35		0.653465		1050	63	38		0.623762		542	66	35		0.653465		425	66	36		0.647059		1220	58	43		0.574257		576	66
[truncated: 146 more columns]

## Sheet: StopCond300
			Sedentary prey in a random pattern						Sedentary prey in a random pattern						Sedentary prey in a random pattern						Sedentary prey in a random pattern						Sedentary prey in a random pattern						Sedentary prey in a random pattern						Sedentary prey in a random pattern						Sedentary prey in a random pattern
			Only one active predator						Only one active predator						Only one active predator						Only one active predator						Only one active predator						Only one active predator						Only one active predator						Only one active predator
			Direc pred						ARS pred						ND prey						ND pred						ND pred & prey						Prey speed x2						Pred speed x2						Capt prob 0.5
Time steps	Mobile prey caught by the active predator	Sedentary prey caught by the active predator		Prop. mobile prey		Time steps	Mobile prey caught by the active predator	Sedentary prey caught by the active predator		Prop. mobile prey		Time steps	Mobile prey caught by the active predator	Sedentary prey caught by the active predator		Prop. mobile prey		Time steps	Mobile prey caught by the active predator	Sedentary prey caught by the active predator		Prop. mobile prey		Time steps	Mobile prey caught by the active predator	Sedentary prey caught by the active predator		Prop. mobile prey		Time steps	Mobile prey caught by the active predator	Sedentary prey caught by the active predator		Prop. mobile prey		Time steps	Mobile prey caught by the active predator	Sedentary prey caught by the active predator		Prop. mobile prey		Time steps	Mobile prey caught by the active predator	Sedentary prey caught by the active predator		Prop. mobile prey		Time steps	Mobile prey caught by the active predator
2967	168	133		0.55814		2795	170	131		0.564784		2567	157	144		0.521595		3457	184	117		0.611296		4151	173	128		0.574751		2477	188	113		0.624585		1595	159	142		0.528239		5642	165	136		0.548173		1505	176
2994	167	134		0.554817		3275	171	130		0.568106		2846	172	129		0.571429		3744	175	126		0.581395		4000	167	134		0.554817		2584	182	119		0.604651		1480	163	138		0.541528		5479	168	133		0.55814		1497	181
2919	161	140		0.534884		3368	169	132		0.561462		3033	170	131		0.564784		3015	172	129		0.571429		4249	166	135		0.551495		2862	179	122		0.594684		1640	162	139		0.538206		6377	163	138		0.541528		1624	174
3100	169	132		0.561462		3413	171	130		0.568106		3004	164	137		0.54485		3683	177	124		0.58804		3806	168	133		0.55814		2741	182	119		0.604651		1746	169	132		0.561462		6220	168	133		0.55814		1532	169
2950	162	139		0.538206		2965	169	132		0.561462		2807	163	138		0.541528		3199	172	129		0.571429		4448	163	138		0.541528		2087	179	122		0.594684		1759	157	144		0.521595		5259	168	133		0.55814		1470	154
3345	171	130		0.568106		2836	167	134		0.554817		2913	156	145		0.518272		3558	173	128		0.574751		4349	171	130		0.568106		2258	183	118		0.607973		1710	162	139		0.538206		5173	168	133		0.55814		1432	170
3264	170	131		0.564784		2954	176	125		0.584718		2828	174	127		0.578073		3459	179	122		0.594684		3319	164	137		0.54485		2231	186	115		0.61794		1583	158	143		0.524917		5614	170	131		0.564784		1636	183
3046	171	130		0.568106		2844	171	130		0.568106		2925	171	130		0.568106		3515	184	117		0.611296		3981	162	139		0.538206		2458	186	115		0.61794		1662	160	141		0.531561		5750	164	137		0.54485		1595	179
2793	162	139		0.538206		2885	172	129		0.571429		2816	159	142		0.528239		3603	178	123		0.591362		3994	174	127		0.578073		2691	179	122		0.594684		1579	162	139		0.538206		5434	164	137		0.54485		1577	169
2921	167	134		0.554817		3277	171	130		0.568106		3034	165	136		0.548173		3841	184	117		0.611296		4365	168	133		0.55814		2434	180	121		0.598007		1661	164	137		0.54485		5434	171	130		0.568106		1484	178
3520	170	131		0.564784		3126	175	126		0.581395		3461	167	134		0.554817		4041	182	119		0.604651		3904	166	135		0.551495		2531	182	119		0.604651		1571	161	140		0.534884		5540	166	135		0.551495		1444	171
3235	163	138		0.541528		3532	168	133		0.55814		2982	163	138		0.541528		3432	181	120		0.601329		4619	172	129		0.571429		2466	186	115		0.61794		1656	164	137		0.54485		5520	172	129		0.571429		1525	189
2770	169	132		0.561462		3201	173	128		0.574751		3041	169	132		0.561462		3533	172	129		0.571429		4717	166	135		0.551495		2337	180	121		0.598007		1641	163	138		0.541528		5772	175	126		0.581395		1508	175
2849	167	134		0.554817		2796	165	136		0.548173		3168	166	135		0.551495		3381	174	127		0.578073		4712	168	134		0.556291		2513	185	116		0.614618		1707	171	130		0.568106		5495	167	134		0.554817		1445	176
2972	165	136		0.548173		3215	171	130		0.568106		3089	164	137		0.54485		3550	173	128		0.574751		4362	176	125		0.584718		2425	183	118		0.607973		1704	161	140		0.534884		5815	159	142		0.528239		1590	185
2964	163	138		0.541528		3156	170	131		0.564784		3441	175	126		0.581395		4125	183	118		0.607973		4771	174	127		0.578073		2418	180	121		0.598007		1814	164	137		0.54485		6017	167	134		0.554817		1548	172
2854	169	132		0.561462		3238	169	132		0.561462		2576	170	131		0.564784		3394	181	120		0.601329		3911	171	130		0.568106		2346	179	122		0.594684		1502	164	137		0.54485		5626	169	132		0.561462		1398	181
2887	165	136		0.548173		2953	171	130		0.568106		2951	166	135		0.551495		3482	176	125		0.584718		3953	163	138		0.541528		2102	186	115		0.61794		1418	161	140		0.534884		5474	174	127		0.578073		1413	159
2885	165	136		0.548173		3195	171	130		0.568106		3194	169	132		0.561462		3674	183	118		0.607973		4085	165	136		0.548173		2236	183	118		0.607973		1652	160	141		0.531561		5333	172	129		0.571429		1620	180
3113	165	136		0.548173		3227	173	128		0.574751		2933	171	130		0.568106		3560	184	117		0.611296		3984	171	130		0.568106		2525	176	125		0.584718		1632	160	141		0.531561		5363	172	129		0.571429		1529	184
2817	166	135		0.551495		3175	177	124		0.58804		2781	165	136		0.548173		4260	181	120		0.601329		4415	162	139		0.538206		2151	183	118		0.607973		1712	162	139		0.538206		5212	166	135		0.551495		1510	167
3027	157	144		0.521595		3022	166	135		0.551495		2992	174	127		0.578073		3765	183	118		0.607973		4641	170	131		0.564784		2117	189	112		0.627907		1670	165	136		0.548173		5638	170	131		0.564784		1525	171
3494	162	139		0.538206		2949	168	133		0.55814		2746	162	139		0.538206		3790	181	120		0.601329		3705	170	131		0.564784		2173	176	125		0.584718		1720	162	139		0.538206		6315	174	127		0.578073		1620	187
3170	175	126		0.581395		3209	176	125		0.584718		3357	172	129		0.571429		4076	188	113		0.624585		4050	166	135		0.551495		2457	183	118		0.607973		1699	161	140		0.534884		6348	164	137		0.54485		1533	173
2994	165	136		0.548173		2914	168	133		0.55814		3092	166	135		0.551495		3980	176	125		0.584718		3876	171	130		0.568106		2239	177	124		0.58804		1759	156	145		0.518272		6101	170	131		0.564784		1449	185
3130	171	130		0.568106		3154	175	126		0.581395		2847	160	141		0.531561		3993	170	131		0.564784		3753	174	127		0.578073		2483	187	114		0.621262		1569	168	133		0.55814		5604	169	132		0.561462		1603	179
3134	166	135		0.551495		2981	166	135		0.551495		3158	171	130		0.568106		3297	176	125		0.584718		4099	167	134		0.554817		2260	176	125		0.584718		1748	159	142		0.528239		6310	169	132		0.561462		1595	171
2942	171	130		0.568106		3326	171	130		0.568106		3060	173	128		0.574751		4436	179	122		0.594684		4210	167	134		0.554817		2270	184	117		0.611296		1799	157	144		0.521595		6056	173	128		0.574751		1465	175
3280	162	139		0.538206		3207	169	132		0.561462		3073	170	131		0.564784		3596	174	127		0.578073		4817	168	133		0.55814		2490	178	123		0.591362		1787	165	136		0.548173		6069	175	126		0.581395		1575	184
2511	169	132		0.561462		3324	165	136		0.548173		3179	168	133		0.55814		3682	172	129		0.571429		4490	175	126		0.581395		2403	184	117		0.611296		1759	154	147		0.511628		5879	172	129		0.571429		1539	160
2844	167	134		0.554817		3194	175	126		0.581395		3137	160	141		0.531561		4053	182	119		0.604651		4033	167	134		0.554817		2407	182	119		0.604651		1629	157	145		0.519868		5779	158	143		0.524917		1600	175
2650	168	133		0.55814		3189	172	129		0.571429		2787	173	129		0.572848		3612	175	126		0.581395		4417	172	129		0.571429		2556	184	117		0.611296		1829	164	137		0.54485		5975	162	139		0.538206		1745	184
2953	166	135		0.551495		3064	168	133		0.55814		2480	169	132		0.561462		3994	183	118		0.607973		3859	169	132		0.561462		2063	182	119		0.604651		1449	154	147		0.511628		5292	174	127		0.578073		1371	164
2988	167	134		0.554817		3073	163	138		0.541528		2857	168	133		0.55814		4062	181	120		0.601329		3643	159	142		0.528239		2631	184	117		0.611296		1519	153	148		0.508306		5512	168	133		0.55814		1507	163
3242	169	132		0.561462		3027	169	132		0.561462		2997	166	135		0.551495		3519	178	123		0.591362		4744	184	117		0.611296		2630	183	118		0.607973		1657	161	140		0.534884		5476	165	136		0.548173		1464	176
2989	172	129		0.571429		2876	171	131		0.566225		3057	164	137		0.54485		4216	178	123		0.591362		3984	172	129		0.571429		2485	176	125		0.584718		1474	162	139		0.538206		5396	167	134		0.554817		1563	182
2872	168	133		0.55814		3473	175	126		0.581395		3141	166	135		0.551495		3271	184	117		0.611296		4335	174	127		0.578073		2504	189	112		0.627907		1592	158	143		0.524917		5364	164	137		0.54485		1499	177
3059	154	147		0.511628		3147	170	131		0.564784		2539	162	139		0.538206		3244	170	131		0.564784		4096	166	135		0.551495		2418	191	110		0.634551		1707	160	141		0.531561		5443	169	132		0.561462		1512	170
2696	172	129		0.571429		2701	175	126		0.581395		2900	169	132		0.561462		4376	178	123		0.591362		4076	162	139		0.538206		2561	182	119		0.604651		1461	167	134		0.554817		5190	169	132		0.561462		1509	174
2869	170	131		0.564784		2863	171	130		0.568106		3306	167	134		0.554817		4474	185	116		0.614618		3834	163	138		0.541528		2475	182	119		0.604651		1701	158	143		0.524917		6063	178	123		0.591362		1581	195
2969	167	134		0.554817		3138	171	130		0.568106		2769	165	136		0.548173		3461	179	122		0.594684		3961	163	138		0.541528		2447	180	121		0.598007		1637	160	141		0.531561		6000	168	133		0.55814		1626	168
3111	165	136		0.548173		2809	172	129		0.571429		2800	163	138		0.541528		4200	178	123		0.591362		4248	170	131		0.564784		2375	181	120		0.601329		1687	166	135		0.551495		6335	169	132		0.561462		1523	177
3195	169	132		0.561462		3076	167	134		0.554817		2829	165	136		0.548173		3329	172	129		0.571429		3975	171	130		0.568106		2142	181	121		0.599338		1492	161	140		0.534884		5926	169	132		0.561462		1504	176
3159	167	134		0.554817		3014	174	127		0.578073		3528	164	137		0.54485		3503	175	126		0.581395		4953	169	132		0.561462		2375	179	122		0.594684		1549	165	136		0.548173		5585	173	128		0.574751		1565	185
2810	164	137		0.54485		2938	165	136		0.548173		2959	170	131		0.564784		3824	171	130		0.568106		3603	161	140		0.534884		2158	180	121		0.598007		1494	157	144		0.521595		5898	173	128		0.574751		1511	170
2987	171	130		0.568106		3242	176	125		0.584718		2771	172	129		0.571429		3472	175	126		0.581395		4224	167	134		0.554817		2140	183	118		0.607973		1723	166	135		0.551495		6557	173	128		0.574751		1440	188
2950	172	129		0.571429		3386	174	127		0.578073		3112	166	135		0.551495		3436	174	127		0.578073		4681	172	129		0.571429		2511	180	121		0.598007		1658	169	132		0.561462		5823	168	133		0.55814		1531	164
2579	167	134		0.554817		3501	172	129		0.571429		2684	166	135		0.551495		3744	175	126		0.581395		3796	168	133		0.55814		2614	190	112		0.629139		1482	158	143		0.524917		6725	172	129		0.571429		1611	188
3150	158	143		0.524917		2852	171	130		0.568106		3270	174	127		0.578073		3500	174	127		0.578073		4637	164	137		0.54485		2390	181	120		0.601329		1620	155	146		0.51495		5148	164	137		0.54485		1594	163
2993	163	138		0.541528		2988	169	132		0.561462		2849	173	128		0.574751		4034	175	126		0.581395		4208	172	129		0.571429		2620	181	120		0.601329		1706	158	143		0.524917		5643	168	133		0.55814		1619	190
[truncated: 146 more columns]

## Sheet: ArenaSize
			Arena 46x46						Arena 46x46						Arena 46x46						Arena 46x46						Arena 46x46								Arena 46x46								Arena 46x46
			Sedentary prey in a random pattern						Sedentary prey in a random pattern						Sedentary prey in a random pattern						Sedentary prey in a random pattern						Sedentary prey in a random pattern								Sedentary prey in a random pattern								Sedentary prey in a random pattern
			Only one active predator						Only one active predator						Only one active predator						Only one active predator						Only one active predator								One active and one ambush								One active and one ambush
			Direc pred						ND pred						Prey speed x2						Pred speed x2						Capt prob 0.5								Direc pred								ND pred
Time steps	Mobile prey caught by the active predator	Sedentary prey caught by the active predator		Prop. mobile prey		Time steps	Mobile prey caught by the active predator	Sedentary prey caught by the active predator		Prop. mobile prey		Time steps	Mobile prey caught by the active predator	Sedentary prey caught by the active predator		Prop. mobile prey		Time steps	Mobile prey caught by the active predator	Sedentary prey caught by the active predator		Prop. mobile prey		Time steps	Mobile prey caught by the active predator	Sedentary prey caught by the active predator		Prop. mobile prey		Time steps	Mobile prey caught by the active predator	Sedentary prey caught by the active predator	Mobile prey caught by the ambush predator	Sedentary prey caught by the ambush predator		Prop. mobile prey		Time steps	Mobile prey caught by the active predator	Sedentary prey caught by the active predator	Mobile prey caught by the ambush predator	Sedentary prey caught by the ambush predator		Prop. mobile prey		Time steps	Mobile prey caught by the active predator	Sedentary prey caught by the active predator	Mobile prey caught by the ambush predator
1179	119	82		0.59204		1303	128	73		0.636816		975	135	67		0.668317		688	111	90		0.552239		2115	121	80		0.60199		1379	98	103	64	0		0.487562		1806	115	86	71	0		0.572139		1299	103	98	87
1077	116	85		0.577114		1322	134	67		0.666667		914	133	68		0.661692		637	111	90		0.552239		2197	130	71		0.646766		1568	104	97	73	0		0.517413		1636	108	93	67	1		0.537313		1401	112	89	82
1152	114	87		0.567164		1201	123	78		0.61194		821	136	65		0.676617		671	111	90		0.552239		1918	118	83		0.587065		1545	105	96	63	0		0.522388		1798	120	81	67	0		0.597015		1246	111	90	80
1141	111	90		0.552239		1469	131	70		0.651741		904	130	71		0.646766		625	103	99		0.509901		2336	122	79		0.606965		1436	102	99	65	0		0.507463		1756	107	94	68	0		0.532338		1417	97	104	96
1131	118	83		0.587065		1304	128	73		0.636816		964	135	66		0.671642		585	106	95		0.527363		2264	115	86		0.572139		1479	100	101	69	0		0.497512		2228	106	95	79	0		0.527363		1357	106	95	90
1066	117	84		0.58209		1259	124	77		0.616915		869	139	62		0.691542		567	106	95		0.527363		1994	119	82		0.59204		1505	102	99	72	0		0.507463		1530	119	82	61	0		0.59204		1129	113	88	72
1038	123	78		0.61194		1555	128	73		0.636816		870	138	63		0.686567		589	110	91		0.547264		2279	109	92		0.542289		1665	100	101	75	0		0.497512		1851	107	94	71	0		0.532338		1359	111	90	74
1062	121	80		0.60199		1412	127	75		0.628713		820	132	69		0.656716		623	112	89		0.557214		2051	113	88		0.562189		1346	106	95	54	0		0.527363		1598	110	91	62	0		0.547264		1055	115	86	70
1066	115	86		0.572139		1354	133	68		0.661692		775	131	70		0.651741		596	123	78		0.61194		2283	121	80		0.60199		1213	104	97	59	0		0.517413		2156	102	99	82	0		0.507463		1131	105	96	81
1273	117	84		0.58209		1567	129	72		0.641791		859	138	63		0.686567		590	117	84		0.58209		2443	121	80		0.60199		1285	94	107	59	0		0.467662		2536	104	97	84	0		0.517413		1529	110	91	81
1161	117	84		0.58209		1253	129	72		0.641791		864	134	67		0.666667		696	114	87		0.567164		2223	124	77		0.616915		1305	103	98	63	1		0.512438		2101	109	92	81	0		0.542289		1269	119	82	68
1159	123	79		0.608911		1587	139	62		0.691542		968	135	67		0.668317		656	104	97		0.517413		2010	118	83		0.587065		1396	94	107	71	0		0.467662		1785	100	101	72	0		0.497512		1154	113	88	73
1143	111	91		0.549505		1301	119	82		0.59204		850	132	69		0.656716		668	110	91		0.547264		2112	123	78		0.61194		1558	97	104	71	0		0.482587		1833	110	91	63	1		0.547264		1030	113	88	72
1049	115	87		0.569307		1457	129	72		0.641791		844	135	66		0.671642		644	112	89		0.557214		2055	130	71		0.646766		1483	105	96	60	0		0.522388		2027	112	89	75	0		0.557214		1527	113	88	80
1150	115	86		0.572139		1335	132	69		0.656716		833	141	60		0.701493		672	114	87		0.567164		2181	118	83		0.587065		1658	103	98	76	0		0.512438		1915	105	96	78	0		0.522388		1379	108	93	80
1034	111	90		0.552239		1757	138	63		0.686567		778	134	67		0.666667		655	109	92		0.542289		2085	124	77		0.616915		1426	105	96	62	0		0.522388		2008	117	84	66	0		0.58209		1317	115	86	71
1140	116	85		0.577114		1346	129	72		0.641791		786	135	66		0.671642		623	115	86		0.572139		2300	119	82		0.59204		1359	107	94	53	0		0.532338		1830	104	97	72	0		0.517413		1295	105	96	88
1045	115	86		0.572139		1301	122	79		0.606965		783	134	67		0.666667		579	110	91		0.547264		2114	120	81		0.597015		1446	101	100	63	0		0.502488		2020	108	93	77	0		0.537313		1268	112	89	76
1002	115	86		0.572139		1382	117	84		0.58209		982	134	67		0.666667		613	116	85		0.577114		2072	119	82		0.59204		1559	108	93	57	0		0.537313		1890	110	91	69	0		0.547264		1281	95	106	95
1187	125	76		0.621891		1366	123	78		0.61194		815	130	71		0.646766		651	108	93		0.537313		2472	133	68		0.661692		1271	106	95	54	0		0.527363		1552	119	82	60	0		0.59204		1256	114	87	68
1177	117	85		0.579208		1319	128	73		0.636816		858	130	71		0.646766		738	116	85		0.577114		2022	119	82		0.59204		1368	113	88	58	0		0.562189		1486	112	89	61	0		0.557214		1206	102	99	81
1188	117	84		0.58209		1180	129	72		0.641791		864	128	73		0.636816		654	116	85		0.577114		2247	117	84		0.58209		1524	94	107	83	0		0.467662		2018	107	94	78	0		0.532338		1109	109	92	75
1067	127	75		0.628713		1281	123	78		0.61194		831	133	68		0.661692		632	111	90		0.552239		2419	122	79		0.606965		1457	107	94	62	0		0.532338		1934	118	83	66	0		0.587065		1175	108	93	74
1116	112	89		0.557214		1345	127	74		0.631841		966	138	64		0.683168		654	117	84		0.58209		2383	121	80		0.60199		1467	98	103	76	0		0.487562		2005	112	89	72	0		0.557214		1398	98	103	87
1091	117	84		0.58209		1491	134	67		0.666667		893	140	61		0.696517		598	111	90		0.552239		2122	115	86		0.572139		1249	98	103	57	0		0.487562		1563	107	94	66	0		0.532338		1254	112	89	73
1238	124	77		0.616915		1716	141	60		0.701493		895	135	66		0.671642		644	117	84		0.58209		2397	113	88		0.562189		1438	101	100	57	0		0.502488		1560	108	93	58	0		0.537313		1521	100	101	93
1181	121	80		0.60199		1153	131	70		0.651741		922	132	69		0.656716		656	99	102		0.492537		2311	111	90		0.552239		1705	92	109	74	0		0.457711		2372	106	95	83	0		0.527363		1095	103	98	78
1139	114	87		0.567164		1235	121	80		0.60199		895	133	68		0.661692		691	116	85		0.577114		2163	118	83		0.587065		1304	104	97	51	0		0.517413		1744	118	83	65	0		0.587065		1219	110	91	76
1207	119	82		0.59204		1255	132	69		0.656716		780	134	67		0.666667		680	110	91		0.547264		2270	117	84		0.58209		1356	100	101	79	0		0.497512		1605	114	87	64	0		0.567164		1088	116	85	70
1128	114	87		0.567164		1358	129	72		0.641791		825	129	72		0.641791		631	112	89		0.557214		1971	119	82		0.59204		1330	98	103	57	0		0.487562		2023	114	87	64	1		0.567164		1480	109	92	84
1216	125	76		0.621891		1439	132	69		0.656716		824	140	61		0.696517		685	121	80		0.60199		2257	115	86		0.572139		1438	105	96	71	0		0.522388		1823	114	87	63	0		0.567164		1163	115	86	70
1287	109	92		0.542289		1274	133	68		0.661692		822	135	66		0.671642		555	108	93		0.537313		2365	124	77		0.616915		1508	96	105	68	0		0.477612		1521	116	85	65	0		0.577114		1403	108	93	78
1145	114	87		0.567164		1590	138	63		0.686567		857	144	57		0.716418		651	111	90		0.552239		2131	112	89		0.557214		1253	102	99	67	0		0.507463		1426	118	83	60	0		0.587065		1403	101	100	90
1182	113	88		0.562189		1313	130	71		0.646766		834	147	54		0.731343		623	102	99		0.507463		2020	118	83		0.587065		1395	107	94	60	0		0.532338		1979	118	83	64	0		0.587065		1272	111	90	81
1120	114	87		0.567164		1163	122	79		0.606965		856	137	64		0.681592		672	101	102		0.497537		2081	121	80		0.60199		1383	105	96	65	0		0.522388		1794	109	92	66	0		0.542289		1230	100	101	90
1172	122	79		0.606965		1341	124	77		0.616915		836	136	65		0.676617		623	99	102		0.492537		2210	122	79		0.606965		1242	107	94	54	1		0.532338		2385	107	94	83	0		0.532338		1259	111	90	79
1131	112	89		0.557214		1312	131	70		0.651741		950	134	67		0.666667		600	113	89		0.559406		2061	126	76		0.623762		1535	101	100	65	0		0.502488		1965	108	93	71	0		0.537313		1634	105	96	91
1109	124	78		0.613861		1262	126	75		0.626866		1026	137	64		0.681592		641	120	81		0.597015		2142	124	77		0.616915		1486	101	100	66	0		0.502488		1864	108	93	73	0		0.537313		1215	107	94	80
1064	115	86		0.572139		1265	135	66		0.671642		894	127	74		0.631841		630	117	84		0.58209		2450	114	87		0.567164		1565	106	95	64	0		0.527363		2098	102	99	82	0		0.507463		1224	108	93	84
1272	121	80		0.60199		1332	126	75		0.626866		882	133	68		0.661692		675	111	90		0.552239		2120	116	85		0.577114		1608	103	98	68	0		0.512438		1469	109	92	61	0		0.542289		1185	117	84	74
1180	126	75		0.626866		1308	131	70		0.651741		946	133	69		0.658416		641	110	91		0.547264		2287	120	81		0.597015		1854	98	103	80	0		0.487562		2083	108	93	79	0		0.537313		1136	117	84	74
1124	120	81		0.597015		1205	135	67		0.668317		906	134	67		0.666667		650	108	93		0.537313		2285	121	80		0.60199		1615	105	96	75	0		0.522388		1852	111	90	68	0		0.552239		1086	112	89	74
1082	113	88		0.562189		1240	117	84		0.58209		959	134	67		0.666667		569	110	91		0.547264		1952	102	99		0.507463		1404	98	103	70	0		0.487562		1599	116	85	63	0		0.577114		1161	120	81	67
1001	124	77		0.616915		1310	126	75		0.626866		903	134	67		0.666667		691	108	93		0.537313		2131	123	78		0.61194		1204	105	96	53	0		0.522388		1811	115	86	63	0		0.572139		1504	106	95	87
1155	114	87		0.567164		1473	124	77		0.616915		864	134	67		0.666667		598	109	92		0.542289		2043	116	85		0.577114		1413	109	92	73	0		0.542289		1864	109	92	67	0		0.542289		1229	106	95	84
1098	115	86		0.572139		1237	131	70		0.651741		863	139	62		0.691542		566	113	88		0.562189		2160	118	83		0.587065		1432	98	103	71	0		0.487562		2304	109	92	83	0		0.542289		934	111	90	60
1210	113	88		0.562189		1454	131	70		0.651741		767	132	69		0.656716		618	107	94		0.532338		2474	129	72		0.641791		1380	106	95	57	0		0.527363		1618	118	83	63	0		0.587065		1407	98	103	91
1105	114	87		0.567164		1437	125	76		0.621891		790	128	73		0.636816		556	113	88		0.562189		2063	133	68		0.661692		1190	103	98	64	0		0.512438		1985	123	78	54	0		0.61194		1291	99	102	85
1218	115	86		0.572139		1400	122	79		0.606965		776	132	69		0.656716		656	116	85		0.577114		2099	118	83		0.587065		1423	97	104	68	1		0.482587		2123	120	82	69	0		0.594059		1338	107	94	82
1179	120	81		0.597015		1262	121	80		0.60199		800	129	73		0.638614		664	110	91		0.547264		2029	121	80		0.60199		1253	107	94	57	1		0.532338		1672	110	91	65	0		0.547264		1509	107	94	86
[truncated: 164 more columns]

## Sheet: PreyNum
			320 prey items						320 prey items						320 prey items						320 prey items						320 prey items								320 prey items								320 prey items
			Sedentary prey in a random pattern						Sedentary prey in a random pattern						Sedentary prey in a random pattern						Sedentary prey in a random pattern						Sedentary prey in a random pattern								Sedentary prey in a random pattern								Sedentary prey in a random pattern
			Only one active predator						Only one active predator						Only one active predator						Only one active predator						Only one active predator								One active and one ambush								One active and one ambush
			Direc pred						ND pred						Prey speed x2						Pred speed x2						Capt prob 0.5								Direc pred								ND pred
Time steps	Mobile prey caught by the active predator	Sedentary prey caught by the active predator		Prop. mobile prey		Time steps	Mobile prey caught by the active predator	Sedentary prey caught by the active predator		Prop. mobile prey		Time steps	Mobile prey caught by the active predator	Sedentary prey caught by the active predator		Prop. mobile prey		Time steps	Mobile prey caught by the active predator	Sedentary prey caught by the active predator		Prop. mobile prey		Time steps	Mobile prey caught by the active predator	Sedentary prey caught by the active predator		Prop. mobile prey		Time steps	Mobile prey caught by the active predator	Sedentary prey caught by the active predator	Mobile prey caught by the ambush predator	Sedentary prey caught by the ambush predator		Prop. mobile prey		Time steps	Mobile prey caught by the active predator	Sedentary prey caught by the active predator	Mobile prey caught by the ambush predator	Sedentary prey caught by the ambush predator		Prop. mobile prey		Time steps	Mobile prey caught by the active predator	Sedentary prey caught by the active predator	Mobile prey caught by the ambush predator
1467	95	66		0.590062		1653	103	58		0.639752		1134	110	51		0.68323		781	85	76		0.52795		3178	108	53		0.670807		1946	78	83	57	0		0.484472		2306	87	74	55	0		0.540373		1753	88	73	62
1556	97	64		0.602484		1725	101	60		0.627329		887	108	53		0.670807		862	82	79		0.509317		2914	90	71		0.559006		1904	89	72	52	0		0.552795		2132	99	62	45	0		0.614907		1561	82	79	64
1537	85	76		0.52795		1713	93	68		0.57764		1263	104	57		0.645963		859	91	70		0.565217		3001	95	66		0.590062		1623	80	81	55	0		0.496894		2355	86	75	52	0		0.534161		1650	80	81	72
1439	96	65		0.596273		1828	108	53		0.670807		987	107	54		0.664596		801	84	77		0.521739		2538	103	58		0.639752		1768	81	80	51	0		0.503106		1931	92	69	49	0		0.571429		2131	76	85	82
1528	104	57		0.645963		1895	99	62		0.614907		1271	100	61		0.621118		800	85	76		0.52795		2734	101	60		0.627329		2065	79	82	63	0		0.490683		2615	92	69	56	0		0.571429		1995	79	82	77
1464	92	69		0.571429		1672	97	64		0.602484		1101	113	48		0.701863		738	86	75		0.534161		2620	88	73		0.546584		1823	76	85	59	0		0.47205		2232	95	66	48	0		0.590062		1497	89	72	65
1473	102	59		0.63354		1845	98	63		0.608696		1056	98	63		0.608696		858	100	61		0.621118		2944	97	64		0.602484		1961	71	90	65	1		0.440994		2027	82	79	56	0		0.509317		1787	85	76	63
1571	98	63		0.608696		1764	99	62		0.614907		1011	100	61		0.621118		720	88	73		0.546584		2848	105	56		0.652174		1954	90	71	40	0		0.559006		1749	91	70	44	0		0.565217		1266	83	78	63
1609	91	70		0.565217		1571	103	58		0.639752		1219	105	56		0.652174		676	88	73		0.546584		3137	98	63		0.608696		1960	80	81	52	0		0.496894		3339	92	69	59	0		0.571429		1624	85	76	71
1633	98	63		0.608696		1634	105	56		0.652174		1180	107	54		0.664596		765	92	70		0.567901		2608	87	74		0.540373		1734	76	85	51	0		0.47205		2289	88	73	53	0		0.546584		1526	82	79	63
1311	95	66		0.590062		1482	102	59		0.63354		1078	103	58		0.639752		826	87	74		0.540373		2751	96	65		0.596273		1963	79	82	53	0		0.490683		2547	90	71	55	0		0.559006		1651	86	75	67
1430	95	66		0.590062		1673	99	63		0.611111		1142	108	53		0.670807		752	88	73		0.546584		2653	91	70		0.565217		1550	87	74	51	0		0.540373		2480	89	72	53	0		0.552795		1831	96	65	56
1299	97	64		0.602484		1800	108	53		0.670807		1206	107	54		0.664596		930	89	72		0.552795		2960	97	64		0.602484		1749	73	88	57	0		0.453416		2097	91	70	51	0		0.565217		2099	81	80	76
1472	99	62		0.614907		1645	108	53		0.670807		1065	101	60		0.627329		857	83	78		0.515528		2697	93	68		0.57764		1907	79	82	56	0		0.490683		1610	93	68	48	0		0.57764		1709	87	74	60
1554	88	73		0.546584		1655	99	62		0.614907		993	104	57		0.645963		858	83	78		0.515528		2546	93	68		0.57764		1718	91	70	47	0		0.565217		2233	86	75	59	0		0.534161		1776	77	84	75
1428	94	68		0.580247		1790	104	57		0.645963		1132	115	46		0.714286		829	88	74		0.54321		2932	104	57		0.645963		1677	75	86	48	0		0.465839		2320	85	76	61	0		0.52795		1957	82	79	72
1378	101	60		0.627329		1863	108	53		0.670807		1217	109	52		0.677019		754	85	76		0.52795		2886	96	65		0.596273		1683	89	72	44	1		0.552795		2122	87	74	53	0		0.540373		1573	89	72	62
1587	91	70		0.565217		1767	113	48		0.701863		1124	112	49		0.695652		748	88	73		0.546584		2563	91	70		0.565217		1638	82	79	43	0		0.509317		3247	82	79	67	0		0.509317		1659	88	73	68
1461	99	62		0.614907		1519	104	57		0.645963		1236	115	46		0.714286		746	90	71		0.559006		2900	91	70		0.565217		1907	88	73	46	0		0.546584		2206	87	74	57	0		0.540373		1423	91	70	55
1400	96	65		0.596273		1773	97	64		0.602484		1075	102	59		0.63354		744	90	71		0.559006		2462	97	64		0.602484		1881	81	80	52	0		0.503106		2102	91	70	51	0		0.565217		1306	95	66	49
1512	96	65		0.596273		1354	94	67		0.583851		1151	111	50		0.689441		885	86	75		0.534161		3107	93	68		0.57764		1759	80	81	46	0		0.496894		2405	91	70	49	0		0.565217		1595	89	72	61
1576	96	65		0.596273		1707	106	55		0.658385		1230	106	55		0.658385		741	83	78		0.515528		3338	93	68		0.57764		1587	77	84	46	0		0.478261		2883	99	62	55	0		0.614907		1768	86	75	65
1197	93	68		0.57764		1864	108	53		0.670807		1129	108	53		0.670807		794	86	75		0.534161		2965	103	58		0.639752		1676	75	86	58	0		0.465839		1660	90	71	40	0		0.559006		1774	85	76	69
1510	93	68		0.57764		1873	104	57		0.645963		1152	106	55		0.658385		801	88	73		0.546584		2560	103	58		0.639752		1867	79	82	60	0		0.490683		2729	78	83	69	0		0.484472		1686	82	79	71
1372	88	73		0.546584		1812	100	61		0.621118		1123	103	58		0.639752		742	95	66		0.590062		2343	97	64		0.602484		1963	83	78	47	0		0.515528		3172	91	70	60	0		0.565217		1718	93	68	59
1389	94	67		0.583851		1724	104	57		0.645963		1169	108	54		0.666667		853	86	75		0.534161		3231	100	61		0.621118		1866	90	71	48	0		0.559006		2444	88	73	55	0		0.546584		1689	80	81	75
1452	91	70		0.565217		1724	102	59		0.63354		1277	108	53		0.670807		812	82	79		0.509317		2744	92	69		0.571429		1716	86	75	46	1		0.534161		2749	84	77	63	1		0.521739		1599	87	74	68
1432	93	68		0.57764		1754	104	57		0.645963		971	115	46		0.714286		761	95	66		0.590062		2897	97	64		0.602484		1698	82	79	52	0		0.509317		2106	85	76	49	0		0.52795		1935	78	83	77
1431	104	57		0.645963		1722	109	52		0.677019		1121	107	55		0.660494		811	90	71		0.559006		2857	87	74		0.540373		1825	79	82	55	0		0.490683		2380	88	73	61	0		0.546584		1687	94	67	53
1497	89	73		0.549383		2013	101	60		0.627329		1150	108	53		0.670807		868	92	69		0.571429		2708	99	63		0.611111		1719	81	80	52	0		0.503106		2674	92	69	51	1		0.571429		1616	92	69	63
1447	92	69		0.571429		1820	110	51		0.68323		1053	111	50		0.689441		756	91	70		0.565217		2873	99	62		0.614907		1722	89	72	47	0		0.552795		1937	89	72	49	0		0.552795		1479	95	66	53
1524	98	63		0.608696		1702	106	55		0.658385		1196	107	54		0.664596		798	90	71		0.559006		2415	98	63		0.608696		1549	79	82	46	0		0.490683		2765	84	77	63	0		0.521739		1555	83	78	68
1321	94	67		0.583851		1842	110	51		0.68323		1122	107	54		0.664596		833	90	71		0.559006		2812	95	66		0.590062		1726	86	75	53	1		0.534161		2176	90	71	50	0		0.559006		1550	79	82	73
1385	98	63		0.608696		1620	98	63		0.608696		1107	108	53		0.670807		823	91	70		0.565217		2967	89	72		0.552795		2279	84	77	58	0		0.521739		2410	89	72	57	0		0.552795		1738	88	73	64
1480	92	69		0.571429		1588	98	63		0.608696		1085	99	62		0.614907		808	99	62		0.614907		2852	92	69		0.571429		1731	88	73	40	0		0.546584		3212	81	80	73	0		0.503106		1852	90	71	62
1256	98	63		0.608696		1605	94	67		0.583851		1026	107	54		0.664596		912	91	71		0.561728		2339	87	74		0.540373		1668	84	77	37	0		0.521739		2164	87	74	54	0		0.540373		1999	82	79	71
1471	89	72		0.552795		1589	103	58		0.639752		1103	103	58		0.639752		827	88	73		0.546584		2862	98	63		0.608696		1556	82	79	41	0		0.509317		2345	87	74	55	0		0.540373		1709	86	75	63
1574	89	72		0.552795		1605	104	57		0.645963		1272	114	48		0.703704		785	89	72		0.552795		2901	97	64		0.602484		1903	87	74	42	0		0.540373		1937	95	66	42	0		0.590062		2341	76	85	82
1388	89	72		0.552795		1734	106	55		0.658385		1162	112	49		0.695652		917	91	70		0.565217		2539	102	59		0.63354		1992	78	83	53	0		0.484472		2197	83	78	56	0		0.515528		1897	73	88	80
1359	97	64		0.602484		1584	101	60		0.627329		1075	103	58		0.639752		779	85	76		0.52795		2960	97	64		0.602484		1817	81	80	58	0		0.503106		2443	85	76	63	0		0.52795		1798	83	78	73
1269	96	65		0.596273		1817	113	48		0.701863		988	106	55		0.658385		735	89	72		0.552795		3085	81	80		0.503106		1639	84	77	47	0		0.521739		2198	85	76	48	0		0.52795		1781	80	81	71
1479	92	69		0.571429		1849	103	58		0.639752		892	101	60		0.627329		767	87	74		0.540373		2837	93	68		0.57764		1627	82	79	44	0		0.509317		2991	85	76	67	0		0.52795		1666	84	77	70
1603	97	64		0.602484		1442	104	57		0.645963		1165	107	54		0.664596		689	88	73		0.546584		2646	97	64		0.602484		1884	84	77	57	0		0.521739		2473	96	65	49	0		0.596273		1764	88	73	66
1511	101	60		0.627329		1746	105	56		0.652174		1230	101	60		0.627329		874	93	68		0.57764		3282	90	71		0.559006		1998	79	82	59	0		0.490683		2576	85	76	60	0		0.52795		1584	89	72	61
1384	94	67		0.583851		1927	103	58		0.639752		1259	111	50		0.689441		934	90	71		0.559006		2618	94	67		0.583851		1660	78	83	51	0		0.484472		2435	92	69	51	1		0.571429		1797	83	78	71
1677	97	64		0.602484		1752	104	57		0.645963		984	104	57		0.645963		825	87	74		0.540373		3178	106	55		0.658385		1631	85	76	45	1		0.52795		2339	89	72	56	0		0.552795		1612	89	72	64
1900	93	68		0.57764		1578	97	64		0.602484		1062	109	52		0.677019		846	88	73		0.546584		2750	99	62		0.614907		2134	83	78	56	0		0.515528		2592	90	71	57	0		0.559006		1336	88	73	52
1478	92	69		0.571429		1515	99	62		0.614907		1072	112	49		0.695652		796	90	71		0.559006		2735	91	70		0.565217		1985	82	79	50	0		0.509317		2150	100	61	48	0		0.621118		1237	98	63	46
1340	93	68		0.57764		1536	102	60		0.62963		1079	108	53		0.670807		814	91	70		0.565217		2781	103	58		0.639752		1789	86	75	51	0		0.534161		2421	95	66	56	0		0.590062		1312	86	75	59
1551	94	67		0.583851		1468	108	53		0.670807		1067	107	54		0.664596		786	86	75		0.534161		3046	88	73		0.546584		1595	79	82	44	0		0.490683		2025	91	70	51	0		0.565217		2035	78	83	74
[truncated: 164 more columns]

## Sheet: ARSDur
			ARS duration of 15 time steps						ARS duration of 15 time steps						ARS duration of 15 time steps						ARS duration of 15 time steps								ARS duration of 15 time steps								ARS duration of 15 time steps								ARS duration of 15 time steps
			Sedentary prey in a clumped pattern						Sedentary prey in a clumped pattern						Sedentary prey in a clumped pattern						Sedentary prey in a clumped pattern								Sedentary prey in a clumped pattern								Sedentary prey in a clumped pattern								Sedentary prey in a clumped pattern
			Only one active predator						Only one active predator						Only one active predator						Only one active predator								One active and one ambush								One active and one ambush								One active and one ambush
			ARS pred						Prey speed x2						Pred speed x2						Capt prob 0.5								ARS pred								Prey speed x2								Pred speed x2
Time steps	Mobile prey caught by the active predator	Sedentary prey caught by the active predator		Prop. mobile prey		Time steps	Mobile prey caught by the active predator	Sedentary prey caught by the active predator		Prop. mobile prey		Time steps	Mobile prey caught by the active predator	Sedentary prey caught by the active predator		Prop. mobile prey		Time steps	Mobile prey caught by the active predator	Sedentary prey caught by the active predator		Prop. mobile prey		Time steps	Mobile prey caught by the active predator	Sedentary prey caught by the active predator	Mobile prey caught by the ambush predator	Sedentary prey caught by the ambush predator		Prop. mobile prey		Time steps	Mobile prey caught by the active predator	Sedentary prey caught by the active predator	Mobile prey caught by the ambush predator	Sedentary prey caught by the ambush predator		Prop. mobile prey		Time steps	Mobile prey caught by the active predator	Sedentary prey caught by the active predator	Mobile prey caught by the ambush predator	Sedentary prey caught by the ambush predator		Prop. mobile prey		Time steps	Mobile prey caught by the active predator
892	89	112		0.442786		748	106	95		0.527363		732	92	109		0.457711		2197	108	93		0.537313		1693	98	103	65	0		0.487562		1121	99	102	79	0		0.492537		729	92	109	33	0		0.457711		3385	87
1088	91	110		0.452736		918	119	82		0.59204		807	109	92		0.542289		2613	112	89		0.557214		1495	91	110	60	0		0.452736		1350	106	95	75	0		0.527363		802	97	104	43	0		0.482587		2941	97
1092	107	94		0.532338		826	127	74		0.631841		604	89	112		0.442786		2202	106	95		0.527363		1481	87	114	59	1		0.432836		1306	106	95	74	0		0.527363		810	83	118	43	0		0.412935		3137	103
1242	109	92		0.542289		896	126	75		0.626866		813	104	97		0.517413		2598	105	96		0.522388		1369	83	118	55	0		0.412935		1115	102	99	65	0		0.507463		927	91	110	50	1		0.452736		3152	87
1242	111	90		0.552239		858	120	81		0.597015		622	90	111		0.447761		2057	104	97		0.517413		1424	93	109	70	0		0.460396		1288	106	95	70	0		0.527363		648	92	110	27	0		0.455446		2785	88
1161	104	97		0.517413		940	117	84		0.58209		691	97	104		0.482587		2228	103	98		0.512438		1874	93	108	81	0		0.462687		1267	107	94	69	0		0.532338		813	97	105	35	0		0.480198		3206	88
1403	112	90		0.554455		926	126	75		0.626866		730	99	102		0.492537		2258	104	97		0.517413		1612	94	107	64	0		0.467662		1461	107	94	75	0		0.532338		688	79	122	37	0		0.393035		2690	92
1261	104	97		0.517413		918	131	70		0.651741		640	99	102		0.492537		2288	112	89		0.557214		1768	94	107	69	0		0.467662		1376	117	85	70	0		0.579208		878	96	105	33	0		0.477612		2686	103
1362	122	79		0.606965		1023	115	86		0.572139		705	92	109		0.457711		2203	111	90		0.552239		1595	96	105	74	2		0.477612		1557	111	90	75	0		0.552239		747	94	107	25	0		0.467662		2792	94
1174	95	106		0.472637		803	106	95		0.527363		605	84	117		0.41791		2132	107	94		0.532338		1557	99	102	59	0		0.492537		1719	91	110	100	0		0.452736		796	96	105	32	0		0.477612		3876	97
1285	111	90		0.552239		969	130	71		0.646766		836	98	103		0.487562		2117	102	99		0.507463		1602	95	106	70	0		0.472637		1269	105	96	80	0		0.522388		682	93	109	31	0		0.460396		3118	79
1443	115	86		0.572139		845	120	81		0.597015		856	102	99		0.507463		2458	119	82		0.59204		1469	89	112	55	1		0.442786		1706	101	100	90	1		0.502488		904	94	107	36	0		0.467662		3459	95
1415	118	84		0.584158		1107	137	64		0.681592		602	86	115		0.427861		2401	101	100		0.502488		1881	104	97	61	0		0.517413		1193	95	106	76	0		0.472637		628	86	115	30	0		0.427861		3092	93
1275	120	81		0.597015		1039	122	79		0.606965		622	97	104		0.482587		2443	106	95		0.527363		1419	103	98	61	1		0.512438		1194	102	99	69	0		0.507463		624	82	119	35	0		0.40796		3098	89
1321	111	90		0.552239		787	111	90		0.552239		712	86	115		0.427861		2404	107	94		0.532338		1645	89	112	69	0		0.442786		1223	101	100	74	0		0.502488		833	92	109	45	0		0.457711		2965	82
1030	86	115		0.427861		1242	138	63		0.686567		648	96	105		0.477612		2522	111	90		0.552239		1680	105	96	51	0		0.522388		1287	104	97	69	0		0.517413		788	93	108	38	1		0.462687		3479	94
1307	105	96		0.522388		1270	140	61		0.696517		724	91	110		0.452736		2277	109	92		0.542289		1157	92	109	48	0		0.457711		1214	104	97	67	0		0.517413		673	90	112	22	0		0.445545		3163	94
1227	104	97		0.517413		895	124	77		0.616915		725	105	96		0.522388		2168	103	98		0.512438		1331	97	104	47	0		0.482587		1206	104	98	78	0		0.514851		809	111	90	27	0		0.552239		2753	92
1287	110	91		0.547264		775	103	98		0.512438		779	91	110		0.452736		1992	97	104		0.482587		1127	89	112	47	0		0.442786		1128	112	89	57	0		0.557214		770	78	123	43	0		0.38806		3112	95
1305	110	91		0.547264		943	127	74		0.631841		843	113	88		0.562189		2115	104	97		0.517413		1541	95	106	61	0		0.472637		1337	110	91	69	0		0.547264		839	91	110	34	0		0.452736		3237	90
1486	117	84		0.58209		987	125	76		0.621891		813	100	101		0.497512		2550	106	95		0.527363		1613	96	106	68	0		0.475248		1089	112	89	63	0		0.557214		885	93	109	39	0		0.460396		2468	84
1346	115	86		0.572139		934	121	80		0.60199		754	97	105		0.480198		2235	99	102		0.492537		1312	82	119	55	0		0.40796		1485	110	91	79	1		0.547264		829	95	107	41	0		0.470297		3003	98
1085	101	100		0.502488		1046	132	69		0.656716		769	101	100		0.502488		2338	101	100		0.502488		1361	85	116	52	0		0.422886		1480	93	108	91	0		0.462687		724	92	109	33	0		0.457711		3417	94
1212	105	96		0.522388		1022	129	72		0.641791		739	101	101		0.5		2294	96	105		0.477612		1637	89	112	68	0		0.442786		1119	113	88	60	0		0.562189		673	91	110	27	0		0.452736		2759	96
1111	90	112		0.445545		1003	137	64		0.681592		618	95	106		0.472637		2440	114	87		0.567164		1364	99	102	52	1		0.492537		1335	106	95	72	0		0.527363		705	84	117	30	0		0.41791		2903	93
1305	124	77		0.616915		1271	146	55		0.726368		833	99	103		0.490099		2441	104	97		0.517413		1302	93	108	54	0		0.462687		1229	98	103	76	0		0.487562		886	100	101	37	0		0.497512		3300	87
1196	108	93		0.537313		1048	123	78		0.61194		689	105	96		0.522388		2560	106	95		0.527363		1458	92	110	60	1		0.455446		1891	99	102	95	0		0.492537		651	81	120	38	0		0.402985		2693	92
1255	107	94		0.532338		894	118	83		0.587065		718	90	111		0.447761		2202	109	92		0.542289		1609	100	101	58	0		0.497512		1473	108	93	74	0		0.537313		843	97	104	37	0		0.482587		2853	88
1312	115	86		0.572139		913	124	77		0.616915		748	94	107		0.467662		2262	103	98		0.512438		1806	92	109	69	0		0.457711		1283	100	101	82	0		0.497512		583	88	113	23	0		0.437811		3366	91
1458	126	75		0.626866		899	120	81		0.597015		724	109	93		0.539604		2344	110	91		0.547264		1550	87	114	68	1		0.432836		1875	99	102	92	0		0.492537		788	81	120	50	0		0.402985		2699	88
1143	112	89		0.557214		1075	130	71		0.646766		723	101	100		0.502488		2272	115	86		0.572139		1501	103	98	52	0		0.512438		1294	95	106	76	0		0.472637		803	95	106	34	0		0.472637		2682	84
1323	105	96		0.522388		901	126	75		0.626866		641	93	108		0.462687		2250	116	85		0.577114		1381	77	124	70	0		0.383085		1340	104	97	75	0		0.517413		831	84	117	37	0		0.41791		3175	88
1545	124	77		0.616915		1021	118	83		0.587065		760	100	101		0.497512		2384	102	99		0.507463		1340	92	109	58	1		0.457711		1273	105	96	81	0		0.522388		837	90	111	47	0		0.447761		2706	92
1281	106	95		0.527363		889	123	78		0.61194		805	103	98		0.512438		2232	105	96		0.522388		1575	92	109	61	0		0.457711		1126	97	104	71	0		0.482587		822	85	116	42	0		0.422886		2840	83
1342	101	100		0.502488		953	122	79		0.606965		644	98	103		0.487562		2569	115	86		0.572139		1463	103	98	51	0		0.512438		877	92	110	60	0		0.455446		854	99	102	30	1		0.492537		2891	87
1014	104	97		0.517413		1031	123	78		0.61194		706	100	101		0.497512		1853	101	100		0.502488		1261	94	107	53	0		0.467662		1637	109	92	81	0		0.542289		678	74	127	41	0		0.368159		2647	82
1370	113	88		0.562189		1018	115	86		0.572139		732	94	107		0.467662		2160	111	90		0.552239		1265	96	105	52	0		0.477612		1252	95	106	82	0		0.472637		853	88	113	42	0		0.437811		3458	85
1626	123	78		0.61194		1032	128	73		0.636816		795	98	103		0.487562		2421	108	93		0.537313		1185	81	120	50	0		0.402985		1387	94	107	92	0		0.467662		811	84	119	41	0		0.413793		3288	93
1087	97	104		0.482587		807	114	87		0.567164		640	99	102		0.492537		2009	106	95		0.527363		1384	85	116	52	0		0.422886		1518	95	106	87	0		0.472637		880	85	116	42	0		0.422886		3099	90
1357	98	104		0.485149		959	126	75		0.626866		878	107	94		0.532338		1971	108	93		0.537313		1485	90	111	59	0		0.447761		1656	100	101	83	0		0.497512		800	86	115	29	0		0.427861		3227	88
1027	98	103		0.487562		880	123	78		0.61194		629	93	108		0.462687		1797	93	108		0.462687		1610	101	100	58	1		0.502488		1199	101	100	75	0		0.502488		619	70	131	35	0		0.348259		3467	101
1335	111	90		0.552239		925	121	80		0.60199		782	106	95		0.527363		2563	107	94		0.532338		1612	90	111	58	0		0.447761		1431	99	102	81	0		0.492537		806	93	108	34	0		0.462687		2807	89
1228	106	95		0.527363		1131	135	66		0.671642		647	90	111		0.447761		2151	97	104		0.482587		1321	91	111	60	0		0.450495		1439	109	92	75	0		0.542289		918	98	103	48	0		0.487562		2500	93
1307	108	93		0.537313		1116	126	75		0.626866		570	92	109		0.457711		2141	108	93		0.537313		1692	105	96	57	0		0.522388		998	110	91	64	0		0.547264		1000	95	106	50	0		0.472637		2931	98
1343	116	85		0.577114		771	113	88		0.562189		696	104	97		0.517413		2465	112	89		0.557214		1637	89	112	75	0		0.442786		1464	101	100	77	0		0.502488		854	84	117	33	0		0.41791		3011	83
1295	105	96		0.522388		999	117	84		0.58209		696	96	105		0.477612		2599	105	96		0.522388		1362	95	106	54	1		0.472637		1347	110	91	69	0		0.547264		690	86	115	44	0		0.427861		2747	83
1150	109	92		0.542289		894	118	83		0.587065		696	100	102		0.49505		2610	110	91		0.547264		1514	85	116	66	0		0.422886		1641	116	85	73	0		0.577114		857	103	98	43	1		0.512438		2511	95
1360	107	94		0.532338		1030	135	66		0.671642		718	97	105		0.480198		2545	106	95		0.527363		1870	102	99	52	0		0.507463		1561	90	111	90	0		0.447761		774	88	114	42	0		0.435644		2414	78
1322	93	108		0.462687		1007	124	78		0.613861		660	89	112		0.442786		2232	115	86		0.572139		1468	96	105	54	0		0.477612		817	92	109	65	0		0.457711		997	91	110	49	0		0.452736		3216	94
1590	112	89		0.557214		1189	131	70		0.651741		709	103	98		0.512438		2392	114	87		0.567164		1816	92	109	62	0		0.457711		925	104	97	53	0		0.517413		742	90	111	38	0		0.447761		3022	93
[truncated: 44 more columns]
